# Supplementary material for: Microsolvation of a Proton by Ar Atoms: Structures and Energetics of ArnH+ Clusters
Source: Molecules. 2024 Aug 28;29(17):4084. doi: 10.3390/molecules29174084 (PMC11487409; doi:10.3390/molecules29174084)
Supplement: Supplementary file 1 [file molecules-29-04084-s001.zip]

Archive with 1 entries (1 files):
- molecules-3153612-supplementary.pdf
